# Supplementary material for: Artesunate Ameliorates SLE Atherosclerosis Through PPARγ-Driven Cholesterol Efflux Restoration and Disruption of Lipid Raft-Organized TLR9/MyD88 Signaling Pathway
Source: Biomolecules. 2025 Jul 25;15(8):1078. doi: 10.3390/biom15081078 (PMC12383290; doi:10.3390/biom15081078)
Supplement: Supplementary file 1 [file biomolecules-15-01078-s001.zip]

Archive with 3 entries (3 files):
- .DS_Store
- biomolecules-3713969-supplementary.pdf
- Western blot.pdf
